# Supplementary material for: Polygenic Risk Score in Predicting Esophageal, Oropharyngeal, and Hypopharynx Cancer Risk among Taiwanese Population
Source: Cancers (Basel). 2024 Feb 7;16(4):707. doi: 10.3390/cancers16040707 (PMC10886704; doi:10.3390/cancers16040707)
Supplement: Supplementary file 1 [file cancers-16-00707-s001.zip]

Archive with 1 entries (1 files):
- cancers-2774583-supplementary.pdf
